# Supplementary material for: Fused Pyrroles in Cholestane and Norcholestane Side Chains: Acaricidal and Plant Growth-Promoting Effects
Source: Molecules. 2022 Dec 2;27(23):8466. doi: 10.3390/molecules27238466 (PMC9737654; doi:10.3390/molecules27238466)
Supplement: Supplementary file 1 [file molecules-27-08466-s001.zip]

Archive with 1 entries (1 files):
- molecules-2040024-supplementary.pdf
